# Supplementary material for: Evolutionary Genomics and Adaptive Evolution of the Hedgehog Gene Family (Shh, Ihh and Dhh) in Vertebrates
Source: PLoS One. 2014 Dec 30;9(12):e74132. doi: 10.1371/journal.pone.0074132 (PMC4280113; doi:10.1371/journal.pone.0074132)
Supplement: S1 Tables — Table S1. Positively and negatively selected residues detected by SLAC and FEL. The percentage and the numbering of the negatively selected residues is in agreement with the Homo sapiens sequences and residues associated to a disease or to a functional processe, as annotated on the GenBank and UniProt databases, are highlighted. Table S2. Sites detected by SLAC and FEL with dN/dS values above 1 but not statistically positively selected. Table S3. Sites under strong positive selection (p<0.001) on the three vertebrate Hh paralogs, according to TreeSAAP. Site numbering refers to the Homo sapiens sequences and an asterisk marks the sites which were detected as under negative selection with SLAC ad FEL. Table S4. Estimates of the coefficient of fucntional divergence type I (θI) calculated with DIVERGE 2.0 for each pair of vertebrate Hh paralog proteins. Table S5. Amino acid residues with a type I functional divergence posterior probability P(S1|X)≥0.91 for each pair of vertebrate Hh paralog proteins, calculated with DIVERGE 2.0. The site position in each alignment is listed, as well the correspondent position on the human protein sequence. Homo sapiens First refers to the first member of the pair, and Homo sapiens Second to the second member of the pair. An asterisk (*) marks negatively selected residues presented on Table S1. Table S6. List of Hh sequences collected from currently available genomes. Table S7. Test of substitution saturation by Xia et al. using DAMBE. Analysis performed on fully resolved sites only, testing whether the observed Iss is significantly lower than Iss.c. IssSym is Iss.c. assuming a symmetrical topology; IssAsym is Iss.c. assuming an asymetrical topology. Table S8. Quality scores for modelled ShhC, IhhC and DhhC protein domains, determined using I-TASSER. Table S9. List of studied non-avian and avian reptile species included on the BGI Birs Phylogenomic Project. The taxonomic classification of each species was retrieved from the Integrated Ta [file pone.0074132.s005.xlsx]

## Sheet: Table S1
Table S1. Positively and negatively selected residues detected by SLAC and FEL. The percentage and the numbering of the negatively selected residues is in agreement with the Homo sapiens sequences and residues associated to a disease or to a functional processe, as annotated on the GenBank and UniProt databases, are highlighted.
Gene	Model	p-value	Positive		Negative	%Negative residues		Negatively selected residues
Dhh	SLAC	0.05	0		112	0.28		G24¢, P25, G31, L40, Q47, P53, G58, A59, S60, G61, A63, R69, S71, I85, K88, D89, E91, A95, R97, R102, C103, K104, N108, L110, A111, I112, A113, D119, G120, R122, T126, E127, D130, E131, D132, G133, S139, L140, H141, Y142, E143, R145, A146, I149, T151, R154, R156, K158, Y159, L161, L162°, A163, A166, E168, A169, G170, E171, V174, Y176, E177, H183, V184, S185, V186, A188, S191, A193, G197, G198¤, C…
		0.10	0		135	0.34		Additionaly R32, R33, G94, R106, V107, R124, L147, S210, R217, L243, D246, A251, L272, L294, R318, E319, L335, L370, P371, S384, L386, L390, L395
	FEL	0.05	0		176	0.45		Additionaly A17, L18, A20, Q39, P42, P50, E54, L57, V67, F74, L77, V78, N82, P83, E90, V121, L123, H134, Q137, D153, G160, L165, V167, D172, R179, V206, R207, K214, L226, R233, V234, L241, E259, A296, V316, V324, D338, S342, L347, W352, L366
		0.10	0		203	0.51		Additionaly K38, V41, Y45, S93, A109, G144, D148, N157, V182, D189, T205, R221, A227, T237, F242, P262, L265, R277, D298, L308, P310, L328, L340, L363, A365, Y383, R385
Ihh	SLAC	0.05	0		161	0.39		G29¢, G31, R32, R38, R39, P41, K43, L44, P46†, L47, Y49, K50, F52, P54, N55, V56, T60, G62, R66, E68, G69, K70, S75, E80, T82, P83, N84, P87, I89, K92, T97, G98, A99, R101, C107, K108, D109, R110, S113, S117, P123, G124, V125,K126, R128, T130, E131‡, D134, E135, D136, G137, H138, H139, E141, E142, S143, L144, H145, Y146, E147, G148, R149, A150, V151, D152, I153, T155, S156, R158, D159, R160, N161…
		0.10	0		170	0.41		Additionaly P40, I71, E181, L212, P266, H335, F367, P385, Y389
	FEL	0.05	0		223	0.54		Additionaly G27, C28, R37, R42, Q51, S53, K59, L61, G65, A72, R73, E76, F78, L81, N86, D88, F91, E94, D100, L111, N112, A115, V118, L127, V129, G132, S140, T154, D157, V178, H185, V186, P211, V223, R224, P238, T239, D242, V243, L244, L247, R267, A280, Q299, P300, Q302, G336, A345, H355, L366, S369, R393, G405
		0.10	0		237	0.58		Additionaly D93, I116, L166, A222, G233, L269, H283, R284, L305, A318, E341, L359, W375, E377
Shh	SLAC	0.05	0		175	0.38		A23, C24¢, G25, P26*, R28, R33, R34, K37, K38, L39*, T40, P41, Y44, F47, I48, N50, V51, A52, L56, G57, G60, Y62, E63, G64, I66, S70, R72, E75, L76, P78, Y80, N81, P82, D83*, I84*, I85, F86, D88*, E89, E90, T92, A94, R96, L97, C102*, K103, K105, L106*, N107*, A108, L109*, A110*, S112, V113, N115*, P118, G119, V120, K121, R123, V124*, T125, D129, E130, D131, G132, H134, E136*, E137, S138, L139, Y14…
		0.10	0		191	0.41		Additionaly G21, S59, R68, H133, M160, L161, L207, K216, Q313, V315, A330, I356, H384, A391*, L446, L447
	FEL	0.05	0		253	0.55		Additionaly G27*, H35, P36, L42, A43, K45, Q46, E53*, K54, T55, A58, K65, K87, R101, I111*, E126, G127, S135, H140*, D147*, I148, T149, R155, S156*, F170*, D171*, V173, S177*, H182, V185, V205, S219, D222*, L225, A226*, D228, S236*, F238, L239, T240, F241*, K250, Y253, P260, R261, H270, R308, V309, A331, E340, A341, L348, G352, L355, V366, W372, L382*, A388, P392, A428, Y435, L438
		0.10	0		271	0.59		Additionaly C19, K32, P49, F73, N79, K186, L234, R244, D245, L272, P276, H277, R310*, L328, P329, R358, A430, A451
° Gonadal dysgenesis 46,XY				† Brachidactyly type A-1			‡ Acrocapitofemoral dysplasia		* Holoprosencephaly type 3	¢ Palmitoylation	¤ Cholesterol glycin ester

## Sheet: Table S2
Table S2. Sites detected by SLAC and FEL with dN/dS values above 1 but not statistically positively selected.
Gene	Alignment position	dN/dS	LRT	p-value
Dhh	16	2252	0.539	0.463
	17	1095	0.005	0.943
	18	184702600	1664	0.197
	30	1001	0.000	1000
	36	80280800	0.998	0.318
	47	34422800	0.610	0.435
	59	39755800	1122	0.289
	96	35311600	0.284	0.594
	115	1990	0.368	0.544
	159	133061000	0.612	0.434
	180	172775600	1158	0.282
	186	1248	0.055	0.814
	200	18325300	0.307	0.579
	212	1140	0.019	0.890
	228	3416	1461	0.227
	236	2418	0.431	0.512
	243	2250	0.347	0.556
	246	2303	0.164	0.685
	253	2922	0.864	0.353
	268	1717	0.289	0.591
	269	1150	0.020	0.887
	281	1108	0.005	0.942
	302	52066000	0.981	0.322
	310	1174	0.022	0.882
	326	1052	0.003	0.958
	328	1473	0.089	0.766
	333	3883	0.816	0.366
	343	2494	0.596	0.440
Ihh	72	41162000	0.757	0.384
	140	11575420	0.059	0.808
	180	1068	0.004	0.949
	182	1430	0.081	0.776
	207	1264	0.046	0.830
	217	1391	0.137	0.711
	222	197888200	1620	0.203
	224	1106	0.005	0.946
	230	131731400	1720	0.190
	264	53875600	0.431	0.511
	268	1298	0.094	0.760
	270	1700	0.470	0.493
	274	1116	0.014	0.905
	298	1519	0.015	0.901
	307	3799	0.343	0.558
	333	9137740000	0.000	0.991
	339	1046	0.002	0.963
	340	1574	0.174	0.676
	347	4197	0.747	0.388
	351	1062	0.006	0.939
	352	1404	0.132	0.716
	353	1291	0.045	0.831
Shh	192	1309000	0.090	0.760
	232	3290000	1160	0.280
	252	1875000	0.240	0.620

## Sheet: Table S3
Table S3. Sites under strong positive selection (p < 0.001) on the three vertebrate Hh paralogs, according to TreeSAAP. Site numbering refers to the Homo sapiens sequences and an asterisk marks the sites which were detected as under negative selection with SLAC ad FEL.
																												Legend:
Codon Alignment Position	Dhh									Ihh									Shh
	Sites	Properties								Sites	Properties								Sites	Properties								Chemical
8										27*	μ																	Buriedness	Br
36	55	pHi																										Chromatographic index	RF
43	62	K0								66*	pHi																	Equilibrium constant	pK'
44										67	Ra	K0																Hydropathy	H
56	76	pHi																										Isoelectric point	pHi
58																			77	Ra								Long-range nonbonded energy	El
72	92	pHi																										Normalized consensus hydropathy	Hnc
80	101	pHi																										Polar requirement	Pr
139										164	Cα	Mw	V0															Polarity	P
180										207	K0	pHi	Cα	Mw	V0													Refractive index	μ
182																			204	pHi	Ht							Short-range and medium range nonbonded energy	Esm
184	207*	pHi								211*	pHi	Ra																Solvent accessible reduction ratio	Ra
186	209	pHi	K0	RF	Hnc					213	pHi	K0																Surrounding hydrophobicity	Hp
190										217	pHi	K0																Thermodynamic transfer hydrophobocity	Ht
191										218	P																	Total nonbonded energy	Et
192	215	Bl																										Other
194	217*	pHi																										Composition	C
195										222*	Pr																	Molecular weight	Mw
197	220	pHi	Bl	Cα	Mv	Mw	V0	μ	Ht										219*	pHi								Power to be at the c-terminal	αc
198																			220	Ra	Hp							Power to be at the n-terminal	αn
206	230	K0								234	K0																	Structural
207																			230	pHi	K0							Alpha helical tendencies	Pα
209																			232*	pHi								Average # surrounding residues	Ns
210																			233	K0								Beta structure tendencies	Pβ
211										239*	Ra																	Bulkiness	Bl
217										245	Ra																	Coil tendencies	Pc
224	251	Cα	Mv	Mw	V0	μ	Ht			255	pHi																	Compressibility	K0
225	252	pHi																										Helical contact area	Cα
227																			253*	Ra								Mean rms fluctuation displacement	F
228	255	Ra	Hp																									Molecular volume	Mv
230										261	pHi																	Partial specific volume	V0
243	270	P																										Power to be at the middle of the alpha helix	αm
249	276	Pr								280*	pHi																	Turn tendencies	Pt
250	277*	pHi	K0																276*	K0
251										282*	μ
256	292	pHi
260										300*	Ra	Hp
263	299	RF
267																			324	pHi
268	306	Pr	Cα	Mw	V0
269	307	pHi	Hnc
274	312	pHi																	331*	Ra
278	319*	K0								323	pHi								339	pHi	K0
280	321	pHi
289	330	K0								334	pHi
297	338*	Cα	Mw	V0
307										352	pHi	K0
308										353	pHi
310																			371	pHi
317	358	Bl	Cα	Mv	Mw	V0	μ	Ht
323										368	K0
324																			385	Bl	Mw	Mv	V0	μ	Ht	Cα
327										372	Bl	Ra	Cα	Mw	V0	Mv	μ	Ht
328										373	Bl	Ra	Cα	Mw	V0
329
330																			391*	RF
331																			392*	pHi
332																			393	Pr
334	378	Pr								374	Pr								430*	K0
339																			437	pHi
342										389*	H
345	391	Cα	Mw	V0
350	396	Bl	Cα	Mv	Mw	V0	μ	Ht		397	K0
351																			449	pHi

## Sheet: Table S4
Table S4. Estimates of the coefficient of fucntional divergence type I (θI) calculated with DIVERGE 2.0 for each pair of vertebrate Hh paralog proteins.
	Shh/Ihh	Shh/Dhh	Ihh/Dhh
AlphaML	0.324153	0.526252	0.520681
ThetaML	0.172818	0.276325	0.197076
SE Theta	0.045282	0.054251	0.051544
LRT Theta	17592342	30154471	15880700

## Sheet: Table S5
Table S5. Amino acid residues with a type I functional divergence posterior probability P(S1|X)≥0.91 for each pair of vertebrate Hh paralog proteins, calculated with DIVERGE 2.0. The site position in each alignment is listed, as well the correspondent position on the human protein sequence. Homo sapiens First refers to the first member of the pair, and Homo sapiens Second to the second member of …
Pairs	Position on the Alignment	Homo sapiens First	Homo sapiens Second	Posterior Probability
Ihh/Shh	279	324	340*	0.98
	347	396	445	0.96
	22	45	40*	0.91
Dhh/Shh	25	44	43*	0.97
	248	275	274*	0.96
	347	394	445	0.96
	214	238	237	0.96
	306	347	367*	0.96
	243	270	269*	0.95
	17	36	35	0.93
	16	35	34*	0.92
Ihh/Dhh	16	39*	35	0.99
	222	250	246*	0.93

## Sheet: Table S6
Table S6. List of Hh sequences collected from currently available genomes.
Species			Gene	Database	Ref/ID	CDS State
Common name	Scientific name	Class				State	Present	Missing
Alpaca	Vicugna pacos	Mammalia	Dhh	Ensembl	ENSVPAT00000000165	Incomplete	HhC complete	HhN
Nine-Banded Armadillo	Dasypus novemcinctus	Mammalia	Dhh	Ensembl	ENSDNOG00000024276	Incomplete	HhC complete	HhN N-region
			Shh	Ensembl	ENSDNOG00000011281	Complete		HhC and HHN incomplete
Hamadryas baboon	Papio hamadryas	Mammalia	Ihh	Ensembl (BLASTN)	ENSP00000295731_1	Incomplete	All domains complete	N and C-terminal
Northern greater galago	Otolemur garnettii	Mammalia	Dhh	Ensembl	ENSOGAG00000013485	Incomplete	HhC complete	HhN N-region
			Ihh	Ensembl	ENSOGAG00000014108	Complete	All domains complete	na
			Shh	Ensembl	ENSOGAG00000000175	Incomplete	HhC complete	HhN N-region
Cat	Felis catus	Mammalia	Dhh	Ensembl	ENSFCAG00000000097	Incomplete	All domains complete	HhN N-terminal
			Shh	NCBI	HQ437701.1	Incomplete	HhC complete	HhN
Chimpanzee	Pan troglodytes	Mammalia	Ihh	NCBI	XM_526034.3	Complete	All domains complete	na
			Shh	NCBI	XM_001147185.2	Complete	All domains complete	na
Cow	Bos taurus	Mammalia	Dhh	NCBI	XM_001788869.1	Complete	All domains complete	na
			Ihh	NCBI	NM_001076870.2	Complete	All domains complete	na
			Shh	NCBI	XM_614193.3	Complete	All domains complete	na
Dog	Canis familiaris	Mammalia	Dhh	Ensembl	ENSCAFG00000008694	Incomplete	All domains complete	Termination
			Ihh	NCBI	XM_545653.3	Complete	All domains complete	na
			Shh	NCBI	XM_845357.1	Complete	All domains complete	na
Dolphin	Tursiops truncatus	Mammalia	Dhh	Ensembl	ENSTTRG00000004783	Complete	All domains complete	na
			Ihh	Ensembl	ENSTTRG00000010019	Complete	All domains complete	na
			Shh	Ensembl	ENSTTRG00000013721	Complete	All domains complete	na
African Bush Elephant	Loxodonta africana	Mammalia	Dhh	NCBI	XM_003405761.1	Complete	All domains complete	na
			Ihh	NCBI	XM_003405893.1	Complete	All domains complete	na
			Shh	NCBI	XM_003420730.1	Complete	All domains complete	na
Human	Homo sapiens	Mammalia	Dhh	NCBI	NM_021044.2	Complete	All domains complete	na
			Ihh	NCBI	NM_002181.3	Complete	All domains complete	na
			Shh	NCBI	NM_000193.2	Complete	All domains complete	na
Large flying fox (megabat)	Pteropus vampyrus	Mammalia	Dhh	Ensembl	ENSPVAG00000004638	Complete	All domains complete	na
			Ihh	Ensembl	ENSPVAG00000010782	Incomplete	HhC complete	HhN N-region
			Shh	Ensembl	ENSPVAG00000000225	Complete	HhC complete	HhN incomplete
Little brown bat (microbat)	Myotis lucifugus	Mammalia	Dhh	Ensembl	ENSMLUG00000008353	Incomplete	HhN complete	HhC C-terminal
			Ihh	Ensembl	ENSMLUG00000011503	Incomplete	All domains complete	na
			Shh	Ensembl	ENSMLUG00000025004	Incomplete	HhN incomplete	HhN C-terminal and HhC
Mouse	Mus musculus	Mammalia	Dhh	NCBI	NM_007857.4	Complete	All domains complete	na
			Ihh	NCBI	NM_010544.2	Complete	All domains complete	na
			Shh	NCBI	NM_009170.3	Complete	All domains complete	na
Gray short-tailed opossum	Monodelphis domestica	Mammalia	Ihh	NCBI	XM_001364284.1	Complete	All domains complete	na
			Shh	NCBI	NM_001198553.1	Complete	All domains complete	na
Platypus	Ornithorhynchus anatinus	Mammalia	Dhh	Ensembl	ENSOANG00000011798	Incomplete		HhN and HhC C-terminal
			Ihh	NCBI	XM_001514393.2	Incomplete	HhC complete	HhN N-terminal
Tammar Wallaby	Macropus eugenii	Mammalia	Dhh	Ensembl	ENSMEUG00000014181	Complete	All domains complete	na
			Ihh	Ensembl	ENSMEUG00000003555	Complete	All domains complete	na
			Shh	Ensembl	ENSMEUG00000001695	Complete	HhC complete	HhN incomplete
Anole lizard	Anolis carolinensis	Reptilia	Dhh	NCBI	XM_003223232.1	Complete	All domains complete	na
			Ihh	Ensembl	ENSACAG00000005172	Complete	All domains complete	na
			Shh	NCBI	XM_003221928.1	Complete	All domains complete	na
African Rock Python	Python sebae	Reptilia	Shh	NCBI	EU555185.1	Incomplete	All domains complete	N- and C-terminal
Chicken (Red Junglefowl)	Gallus gallus	Aves	Ihh	NCBI	NM_204957.1	Complete	All domains complete	na
			Shh	NCBI	NM_204821.1	Complete	All domains complete	na
			Dhh	NCBI	NW_003770744.1	Incomplete	HhC complete	HhN
Wild duck	Anas platyrhynchos	Aves	Ihh	Ensembl	ENSAPLG00000012391	Incomplete		HhC and HHN incomplete
			Shh	Ensembl	ENSAPLG00000007226	Incomplete	All domains complete	Termination
Turkey	Meleagris gallopavo	Aves	Ihh	Ensembl	ENSMGAG00000011370	Incomplete	HhC complete	HhN N-terminal
			Shh	NCBI	XM_003206957.1	Incomplete	HhC complete	HhN
Zebra finch	Taeniopygia guttata	Aves	Ihh	NCBI	XM_002192246.1	Incomplete	HhC complete	HhN incomplete
			Shh	NCBI	XM_002190708.1	Complete	All domains complete	na
Western clawed frog	Xenopus tropicalis	Amphibia	Dhh	NCBI	NM_001097169.1	Complete	All domains complete	na
			Ihh	NCBI	XM_002933942.1	Complete	All domains complete	na
			Shh	NCBI	XM_002932498.1	Complete	All domains complete	na
African clawed frog	Xenopus laevis	Amphibia	Dhha	NCBI	NM_001085791.1	Complete	All domains complete	na
			Dhhb	NCBI	NM_001085792.1	Complete	All domains complete	na
			Ihh	NCBI	NM_001085793.1	Complete	All domains complete	na
			Shh	NCBI	NM_001088313.1	Complete	All domains complete	na
Fugu	Takifugu rubripes	Actinopterygii	Dhh	Ensembl	ENSTRUG00000012191	Complete	All domains complete	na
			Ihh1	Ensembl	ENSTRUG00000012233	Incomplete	All domains complete	Termination
			Ihh2	Ensembl	ENSTRUG00000013525	Incomplete	All domains complete	N-Terminal
			Shh	NCBI	AJ507296.1	Complete	All domains complete	na
Medaka	Oryzias latipes	Actinopterygii	Dhh	Ensembl	ENSORLG00000007595	Complete	All domains complete	na
			Ihh	Ensembl	ENSORLG00000001666	Complete	All domains complete	na
			Shh	Ensembl	ENSORLG00000010463	Complete	All domains complete	na
Stickleback	Gasterosteus aculeatus	Actinopterygii	Dhh	Ensembl	ENSGACG00000009063	Complete	All domains complete	na
			Ihh1	Ensembl	ENSGACG00000015562	Incomplete	All domains complete	N- and C-terminal
			Ihh2	Ensembl	ENSGACG00000006349	Incomplete	All domains complete	N-terminal
			Shh	Ensembl	ENSGACG00000003893	Complete	All domains complete	na
Green spotted puffer	Tetraodon nigroviridis	Actinopterygii	Dhh	Ensembl	ENSTNIG00000015068	Complete	All domains complete	na
			Ihh1	Ensembl	ENSTNIG00000016449	Incomplete	All domains complete	N- and C-terminal
			Ihh2	Ensembl	ENSTNIG00000000900	Incomplete	HhC complete	HhN
			Shh	Ensembl	ENSTNIG00000012780	Incomplete	All domains complete	N- and C-terminal
Zebrafish	Danio rerio	Actinopterygii	Dhh	NCBI	NM_001030115.1	Complete	All domains complete	na
			Ihha	NCBI	NM_001034993.2	Complete	All domains complete	na
			Ihhb	NCBI	NM_131088.1	Complete	All domains complete	na
			Shha	NCBI	NM_131063.1	Complete	All domains complete	na
			Shhb	NCBI	NM_131199.2	Complete	All domains complete	na
Cat Shark	Scyliorhinus canicula	Chondrichthyes	Shh	NCBI	HM991336.1	Incomplete	All domains complete	N- and C-terminal
Sea lamprey	Petromyzon marinus	Agnatha	Hha (Ihh)	Ensembl	ENSPMAG00000004136	Incomplete	HhC complete	HhN N-region
Lancelet	Branchiostoma floridae	Leptocardii	Hh	NCBI	XM_002592059.1	Complete	All domains complete	na
Vase tunicate	Ciona intestinalis	Ascidiacea	Hh1	NCBI	NM_001032462.1	Complete	All domains complete	na
			Hh2	NCBI	NM_001032463.1	Complete	All domains complete	na
Fruitfly	Drosophila melanogaster	Insecta	Hh	Ensembl metazoa	GA18321-RA	Complete	All domains complete	na
Malaria mosquitoe	Anopheles gambiae	Insecta	Hh	Ensembl metazoa	AGAP001412	Complete	All domains complete	na
Wasp	Nasonia vitripennis	Insecta	Hh	Nasonia genome project		Complete	All domains complete	na
Beetle	Tribolium castaneum	Insecta	Hh	NCBI	NM_001114365.1	Complete	All domains complete	na
Purple sea urchin	Strongylocentrotus purpuratus	Echinoidea	Hh	NCBI	NM_001012702.1	Complete	All domains complete	na
Owl limpet	Lottia gigantea	Gastropoda	Hh	Lottia gigantea v1.0		Complete	All domains complete	na

## Sheet: Table S7
Table S7. Test of substitution saturation by Xia et al. using DAMBE. Analysis performed on fully resolved sites only, testing whether the observed Iss is significantly lower than Iss.c.. IssSym is Iss.c. assuming a symmetrical topology; IssAsym is Iss.c. assuming an asymetrical topology.
NumOTU	Iss	Iss.cSym	T	df	p-value	Iss.cAsym	T	df	p-value
4	0.577	0.797	8.475	515	0	0.763	7.172	515	0
8	0.6	0.753	5.529	515	0	0.642	1.509	515	0.132
16	0.602	0.723	4.29	515	0	0.514	3.149	515	0.0017
32	0.61	0.704	3.326	515	0.0009	0.378	8.189	515	0

## Sheet: Table S8
Table S8. Quality scores for modelled ShhC, IhhC and DhhC protein domains, determined using I-TASSER.
	C-Score	TM-Score
DhhC	-1.44	0.54±0.15
IhhC	-2.01	0.47±0.15
ShhC	-2.65	0.41±0.15

## Sheet: Table S9
Table S9. List of studied non-avian and avian reptile species included on the BGI Birs Phylogenomic Project. The taxonomic classification of each species was retrieved from the Integrated Taxonomic Information System on-line database (ITIS) (http://www.itis.gov/).
Species				Gene	Localization	Comment
Common name	Scientific name	Superorder	Order
Rifleman	Acanthisitta chloris	Neoaves	Passeriformes	Ihh	scaffold1036:1889:2528:+	HhC only
				LMBR1	scaffold13615:13945:56680:+	Incomplete N-terminal
				LMBR1L	scaffold36027:1237:3004:+	Incomplete
				LMBR1L	scaffold36027:3400:4519:+	Incomplete N-terminal
				RHEB	scaffold37816:11678:31757:-	Incomplete N-terminal
Golden-collared Manakin	Manacus vitellinus	Neoaves	Passeriformes	Ihh	scaffold304:525836:531493:+	HhN only
				Shh	scaffold500:1108032:1117356:-	Incomplete
				LMBR1L	scaffold4217:21:2565:+	Incomplete
				LMBR1	scaffold94:59485:106762:-	Incomplete
				MLL2	scaffold2909:35:10057:-	Incomplete N-terminal
				MLL3	scaffold472:370121:480185:-	Incomplete
Budgerigar	Melopsittacus undulatus	Neoaves	Psittaciformes	Dhh	scf7180000506497:1948:4803:-	Both incomplete
				Shh	scf7180000538795:20867:30159:-	HhN incomplete/HhC complete
				Ihh	scf7180000539807:6949737:6959714:-	Both incomplete
				LMBR1L	scf7180000506497:7081:9504:-	Incomplete
				LMBR1L	scf7180000539677:1228447:1229965:-	Anole query: 30-206
				LMBR1	scf7180000539844:311876:364163:-	Incomplete
				MLL2	scf7180000505325:293:7166:+	Anole query: 163-2069
				MLL2	scf7180000504895:343:6364:+	Anole query: 2846-4006
				MLL2	scf7180000509537:1221:2229:+	Anole query: 21-253
				MLL2	scf7180000510016:45:2490:+	Anole query: 4052-4625
				MLL3	scf7180000538712:266667:377708:-	Incomplete
Peregrine falcon	Falco peregrinus	Neoaves	Falconiformes	Shh	scaffold42_1:13417772:13427196:+	Complete
				Dhh	scaffold373_1:36793:38619:-	HhN incomplete/HhC complete
				Ihh	scaffold415_1:302753:306599:-	HhN incomplete/HhC complete
				LMBR1L	scaffold_373_1:44262-47981:-	Incomplete N and C-terminal
				RHEBL1	scaffold_373_1:33756-33971:-	Incomplete
				MLL2	scaffold_373_1:82-27665:-	Incomplete N-terminal
				MLL3	scaffold_187_1:655474:770300:+	Incomplete N-terminal
				RHEB	scaffold187_1:1116150:1137683:+	Incomplete N-terminal
Red-legged seriema	Cariama cristata	Neoaves	Gruiformes	RHEB	scaffold19265:34381:56861:-	Incomplete N-terminal
Northern carmine bee-eater	Merops nubicus	Neoaves	Coraciiformes	Ihh	scaffold39218:11911:12743:-	HhC only
				LMBR1L	scaffold36914:67:960:+	Incomplete
				RHEB	scaffold12420:19509:41477:+	Incomplete N-terminal
Downy woodpecker	Picoides pubescens	Neoaves	Piciformes	Ihh	scaffold221:1278054:1319515:+	HhN incomplete/HhC complete
				Shh	scaffold43:4190967:4200128:+	Complete (no N- and C-terminal)
				LMBR1L/HhN/RHEBL	scaffold3155:1802:14453:+	LMBR1L/HhN incomplete/RHEBL
				LMBR1L/HhC	scaffold43:3812161:3857252:+	LMBR1 domain disrupted
				RHEB	scaffold3:1125800:1144048:+	Incomplete N-terminal
Bar-tailed trogon	Apaloderma vittatum	Neoaves	Trogoniformes	LMBR1	scaffold13518:9406:17028:-	Incomplete N-terminal
				LMBR1L	scaffold27658:1840:2902:+	Incomplete N-terminal
				RHEB	scaffold636:34082:56269:-	Incomplete N-terminal
Cuckoo roller	Leptosomus discolor	Neoaves	Leptosomatiformes	Ihh	scaffold29875:1890:2552:+	HhC only
				LMBR1	scaffold11039:24543:77536:-	Incomplete N-terminal
				LMBR1L	scaffold32911:334:1495:+	Incomplete N-terminal
				LMBR1L	scaffold26820:13:1376:-	Incomplete C-terminal
				RHEB	scaffold17650:8295:13692:-	Incomplete N-terminal
Speckled mousebird	Colius striatus	Neoaves	Coliiformes	Shh	scaffold45230:1247:1567:-	HhN incomplete
				LMBR1L	scaffold27364:1221:4527:+	Incomplete N-terminal
				LMBR1	scaffold4217:17012:64510:+	Incomplete N-terminal
				RHEB	scaffold10843:19831:41268:+	Incomplete N-terminal
Barn owl	Tyto alba	Neoaves	Strigiformes	LMBR1L	scaffold6193:132960:185814:-	Incomplete N-terminal
				RHEB	scaffold22073:19064:41330:+	Incomplete N-terminal
White-tail eagle	Haliaeetus albicilla	Neoaves	Falconiformes	LMBR1	scaffold2400:27002:82314:-	Incomplete N-terminal
				RHEB	scaffold27535:34046:56303:-	Incomplete N-terminal
Bald Eagle	Haliaeetus leucocephalus	Neoaves	Falconiformes	Dhh	scaffold7105:103:3977:+	Incomplete
				Shh	scaffold66:1124950:1134719:-	incomplete N-terminal
				Ihh	scaffold1528:827982:838639:+	incomplete N-terminal
				LMBR1L	scaffold7702:1188:4716:-	Incomplete
				LMBR1	scaffold66:1518059:1570462:-	Incomplete
				MLL3	scaffold2932:397245:516244:-	Incomplete
				MLL2	scaffold7105:10942:36348:+	Incomplete
				RHEBL1	scaffold7105:5988:6909:+	Incomplete
Turkey vulture	Cathartes aura	Neoaves	Falconiformes	LMBR1	scaffold15181:25915:81293:-	Incomplete N-terminal
Killdeer	Charadrius vociferus	Neoaves	Charadriiformes	Ihh	scaffold1020:335559:339574:-	HhN incomplete/HhC complete
				Shh	scaffold255:2176452:2185424:-	HhC incomplete/HhN complete
				DhhC/LMBR1L	scaffold564:12831:22539:+	HhC complete with LMBR1L
				LMBR1	scaffold255:2557492:2611536:-	Incomplete N-terminal
				RHEB	scaffold566:24589:44878:+	Incomplete N-terminal
Javan rhinoceros hornbill	Buceros rhinoceros silvestris	Neoaves	Bucerotiformes	LMBR1L	scaffold10573:11033:11101:+	Incomplete C-terminal
				LMBR1	scaffold20087:25410:45016:-	Incomplete
				MLL3	scaffold7398:63110:116962:+	Incomplete
				MLL3_like	scaffold9142:58353:121336:-	Incomplete
Emperor penguin	Aptenodytes forsteri	Neoaves	Sphenisciformes	Ihh	Scaffold255:4199046:4203318:+	HhN incomplete/HhC complete
				Shh	Scaffold21:34193:44527:-	HhN incomplete/HhC complete
				LMBR1	Scaffold21:432933:490261:-	Incomplete N-terminal
				LMBR1L	Scaffold1245:63:24020:-	Incomplete N-terminal
				RHEB	Scaffold296:1265824:1288203:-	Incomplete N-terminal
Adelie penguin	Pygoscelis adeliae	Neoaves	Sphenisciformes	Shh	Scaffold123:538963:548261:+	HhC incomplete/HhN complete
				Ihh	Scaffold346:352597:356732:-	HhN very incomplete at both ends/HhC complete
				LMBR1	Scaffold123:108553:163519:+	Incomplete N-terminal
				RHEB	Scaffold123:2769730:2793635:+	Incomplete N-terminal
Northern fulmar	Fulmarus glacialis	Neoaves	Procellariiformes	LMBR1	scaffold9408:15741:71484:+	Incomplete N-terminal
				RHEB	scaffold22951:5718:28779:-	Incomplete N-terminal
Crested ibis	Nipponia nippon	Neoaves	Ciconiiformes	Shh	Scaffold1:8225597:8239763:+	Complete
				Ihh	Scaffold943:1163396:1167482:+	HhN incomplete/HhC complete
				LMBR1L/RHEBL1	Scaffold1408:8763:21849:+	Between both domains identified, it was possible to find a small sequence with Dhh homolgy
				LMBR1	Scaffold1:7797355:7852765:+	Incomplete N-terminal
				RHEB	Scaffold665:1153334:1175761:-	Incomplete N-terminal
				RHEB	Scaffold2035:41704:42066:+	Incomplete C-terminal
Dalmatian pelican	Pelecanus crispus	Neoaves	Pelecaniformes	LMBR1	scaffold1640:23933:45917:+	Incomplete N-terminal
				RHEB	scaffold21081:8557:31868:-	Incomplete N-terminal
Little egret	Egretta garzetta	Neoaves	Pelecaniformes	Shh	scaffold65:254369:263542:-	HhN only
				Ihh	scaffold219:323051:326575:+	HhN only and incomplete
				LMBR1L	scaffol1500:5102:8042:-	Incomplete N-terminal
				MLL2	scaffold1713:4303:16765:-	Incomplete N-terminal
Great black cormorant	Phalacrocorax carbo	Neoaves	Pelecaniformes	Shh	scaffold27210:99:284:-	Incomplete
				Ihh	scaffold54397_1603:1485:1601:+	Incomplete
				LMBR1	scaffold22731:27995:79482:-	Incomplete
				MLL3	scaffold231:2726:95485:-	Incomplete
Red-throated loon	Gavia stellata	Neoaves	Gaviiformes	LMBR1	scaffold22369:25275:78304:-	Incomplete N-terminal
				RHEB	scaffold4606:34586:57067:-	Incomplete N-terminal
Sunbittern	Eurypyga helias	Neoaves	Gruiformes	LMBR1	scaffold16458:19792:40966:-	Incomplete N-terminal
				LMBR1L	scaffold37464:118:1152:+	Incomplete N-terminal
				LMBR1L	scaffold21599:58:1348:-	Incomplete C-terminal
				RHEB	scaffold17027:23353:28452:+	Incomplete N-terminal
Common cuckoo	Cuculus canorus	Neoaves	Cuculiformes	XLF/Ihh/HOX	scaffold20:2874242:2966157:+	HhN incomplete/HhC complete
				Shh	scaffold202:7551124:7561685:-	Complete
				LMBR1L	scaffold1032:129480:132637:-	Incomplete N-terminal
				LMBR1	scaffold202:7942072:7996342:-	Incomplete N-terminal
				RHEB/CRYGN	scaffold202:5298660:5367387:-	Both incomplete
Angola tauraco	Tauraco erythrolophus	Neoaves	Cuculiformes	MLL3	scaffold9450:52076:172618:-	Incomplete
Hoatzin	Ophisthocomus hoazin	Neoaves	Opisthocomiformes	Shh	scaffold110:9207404:9221314:+	Incomplete N and C-terminal
				LMBR1	scaffold110:8779863:8833942:+	Incomplete N-terminal
				RHEB	scaffold709:1930986:1951367:+	Incomplete N-terminal
Brown mesite	Mesitornis unicolor	Neoaves	Mesitornithiformes	Shh	scaffold5407:92777:97052:-	HhN incomplete/HhC complete
				LMBR1	scaffold11656:14795:64886:+	Incomplete N-terminal
				RHEB	scaffold45336:30876:52179:-	Incomplete N-terminal
Domestic pigeon	Columba livia	Neoaves	Columbiformes	Shh	pigeon_19028	Complete
				Ihh	pigeon_09533	HhN incomplete/HhC complete
				LMBR1	pigeon_19031	Incomplete N-terminal
				LMBR1L	pigeon_09255	Incomplete C-terminal
				RHEBL1	pigeon_09256	Complete
				RHEB	pigeon_13532	Incomplete N-terminal
Yellow-throated sandgrouse	Pterocles gutturalis	Neoaves	Pteroclidiformes	LMBR1	scaffold9923:15263:66103:+	Incomplete N-terminal
				RHEB	scaffold5565:18672:40865:+	Incomplete N-terminal
White-tailed tropicbird	Phaethon lepturus	Neoaves	Phaethontiformes	LMBR1	scaffold38541:26043:48022:-	Incomplete N-terminal
				RHEB	scaffold6625:4984:10143:-	Incomplete N-terminal
Caribbean flamingo	Phoenicopterus ruber	Neoaves	Phoenicoptariformes	LMBR1	scaffold157:4742:52289:-	Incomplete N-terminal
				RHEB	scaffold2118:28673:33882:+	Incomplete N-terminal
Great-crested grebe	Podiceps cristatus	Neoaves	Podicipediformes	LMBR1	scaffold26843:870:13321:+	Incomplete N-terminal
				RHEB	scaffold14768:29320:34478:+	Incomplete N-terminal
Chimney swift	Chaetura pelagica	Neoaves	Apodiformes	Ihh	scaffold3:7085939:7105767:-	Incomplete
				Shh	scaffold17:12209474:12221660:+	Incomplete N and C-terminal
				LMBR1L	scaffold2084:2539:6062:+	Incomplete N-terminal
				LMBR1	scaffold17:11790453:11841532:+	Incomplete N-terminal
				RHEB	scaffold199:1858007:1878895:-	Incomplete N-terminal
Nightjar	Caprimulgus carolinensis	Neoaves	Caprimulgiformes	LMBR1	scaffold16015:11927:34210:+	Incomplete N-terminal
				LMBR1L	scaffold47904:248:1600:-	Incomplete C-terminal
Great tinamou	Tinamus major	Palaeognathae	Tinamiformes	Shh	scaffold4651:170634:178953:+	HhC incomplete/HhN complete
				LMBR1L	scaffold7871:6932:12613:-	Incomplete N-terminal
				LMBR1	scaffold3249:27383:66949:+	Incomplete N-terminal
				RHEBL1	scaffold10273:6030:7410:-	Complete
				RHEB	scaffold3475:75825:93162:-	Incomplete N-terminal
Ostrich	Struthio camelus	Palaeognathae	Struthioniformes	LMBR1	scaffold287:675539:730855:-	Incomplete N-terminal
American alligator	Alligator mississippiensis	Crocodylia	Alligatoridae	Dhh	scaffold49883:4774:7255:-	Incomplete
				Ihh	scaffold140466:22342:25501:+	Incomplete
				Shh	scaffold79236:62509:72483:+	Incomplete
				LMBR1L	scaffold49883:12528:19561:-	Incomplete N-terminal
				LMBR1	scaffold88330:18463:75793:+	Incomplete N-terminal
				MLL3	scaffold19904:25645:172989:-	Incomplete N-terminal
				MLL2	scaffold49110:9010:36023:+	Incomplete N-terminal
				RHEBL1	scaffold49110:1016:2878:+	Incomplete N-terminal
Green turtle	Chelonia mydas	Testudines	Cheloniidae	Ihh	scaffold276:866906:882736:-	Incomplete
				Dhh	scaffold429:1649867:1652759:-	Incomplete N-terminal
				Shh	scaffold313:5174730:5180288:+	Incomplete
				LMBR1L	scaffold429:1666870:1671782:-	Incomplete N-terminal
				MLL3	scaffold249:353814:551091:+	Incomplete N-terminal
				MLL2	scaffold429:1580622:1618648:-	Incomplete N-terminal
				RHEBL1	scaffold429:1637051:1639551:-	Incomplete N-terminal
Species analyzed who didn't retrieved results
Crowned crane	Balearica regulorum gibbericeps	Neoaves	Gruiformes
Houbara bustard	Chlamydotis undulata	Neoaves	Gruiformes
Anna's hummingbird	Calypte anna	Neoaves	Trochiliformes
Kea	Nestor notabilis	Neoaves	Psittaciformes
Medium ground finch	Geospiza fortis	Neoaves	Passeriformes
American crow	Corvus brachyrhynchos	Neoaves	Passeriformes
